# Supplementary material for: Chemogenomic Study of Carboplatin in Saccharomyces cerevisiae: Inhibition of the NEDDylation Process Overcomes Cellular Resistance Mediated by HuR and Cullin Proteins
Source: PLoS One. 2015 Dec 21;10(12):e0145377. doi: 10.1371/journal.pone.0145377 (PMC4686384; doi:10.1371/journal.pone.0145377)
Supplement: S1 Table — Tested by Hillenmeyer et al. (2008) in a chemogenomic study of more than 1000 different assay conditions. The P-value of <0.01 was chosen because, according to the authors, this was the minimum P-value to be considered as statistically significant. The entire dataset is available at http://chemogenomics.med.utoronto.ca/fitdb/fitdb.cgi. (XLSX) [file pone.0145377.s001.xlsx]

## Sheet: Plan1
	ORF	gene	FITNESS DEFECT	P VALUE
1	YBL054W	YBL054W	14.1968	3.8858e-16
2	YBL053W	YBL053W	10.9289	5.7165e-13
3	YBL052C	SAS3	7.99878	1.2709e-09
4	YBL055C	YBL055C	5.44563	2.2643e-06
5	YFR038W	IRC5	5.38363	2.7265e-06
6	YIL046W	SNL1	5.12372	5.9357e-06
7	YPR020W	ATP20	5.05952	7.1908e-06
8	YIL071C	PCI8	4.52183	3.5482e-05
9	YPL181W	CTI6	4.41264	4.8904e-05
10	YGL208W	SIP2	4.24793	7.9116e-05
11	YER007C-A	TMA20	4.1195	0.0001148
12	YIL055C	YIL055C	3.71919	0.00035919
13	YKL002W	DID4	3.66735	0.0004153
14	YBR061C	TRM7	3.62069	0.000473
15	YAR023C	YAR023C	3.49282	0.00067362
16	YPR193C	HPA2	3.45312	0.0007511
17	YBL051C	PIN4	3.38958	0.00089321
18	YJL159W	HSP150	3.33743	0.0010288
19	YJL190C	RPS22A	3.28104	0.0011975
20	YHL027W	RIM101	3.25045	0.0012998
21	YDL091C	UBX3	3.18892	0.0015314
22	YNR060W	FRE4	3.17129	0.0016047
23	YMR121C	RPL15B	3.10372	0.0019176
24	YOL108C	INO4	3.06753	0.0021082
25	YPR023C	EAF3	3.06479	0.0021233
26	YOR030W	DFG16	3.0305	0.0023216
27	YKL110C	KTI12	3.01406	0.0024229
28	YDR230W	YDR230W	2.94407	0.0029021
29	YPR192W	AQY1	2.94397	0.0029029
30	YDR494W	RSM28	2.93103	0.0030007
31	YPR021C	AGC1	2.91228	0.0031481
32	YLR390W-A	CCW14	2.85072	0.0036811
33	YJL198W	PHO90	2.831	0.003869
34	YDR375C	BCS1	2.81833	0.0039945
35	YPL196W	OXR1	2.79157	0.004272
36	YOL070C	NBA1	2.7867	0.0043243
37	YHR133C	NSG1	2.75136	0.0047229
38	YDR386W	MUS81	2.71387	0.005183
39	YER088C	DOT6	2.6947	0.0054339
40	YER041W	YEN1	2.67241	0.00574
41	YOR089C	VPS21	2.66562	0.0058364
42	YAR042W	SWH1	2.65726	0.005957
43	YAR028W	YAR028W	2.63954	0.0062206
44	YCR068W	ATG15	2.61627	0.006583
45	YKR073C	YKR073C	2.5955	0.0069228
46	YPR022C	YPR022C	2.58027	0.0071822
47	YMR062C	ECM40	2.5611	0.0075213
48	YOR339C	UBC11	2.54644	0.0077907
49	YPL241C	CIN2	2.51405	0.0084173
50	YLR232W	YLR232W	2.49492	0.0088089
51	YMR048W	CSM3	2.48363	0.0090476
52	YIL024C	YIL024C	2.48194	0.0090837
53	YLR038C	COX12	2.46159	0.0095309
Table S1. Selected mutants that presented fitness defect when exposed to the lower dose of carboplatin (250 µM) tested by Hillenmeyer et al (2008), in a toxicogenomic study of more than 1,000 different assay conditions.
The Pvalue < 0.01 was chosen because, according to the authors this was the minimum Pvalue to be considered as statistically significant. Entire data set available in the site: http://chemogenomics.med.utoronto.ca/fitdb/fitdb.cgi
