# Supplementary material for: Chemogenomic Study of Carboplatin in Saccharomyces cerevisiae: Inhibition of the NEDDylation Process Overcomes Cellular Resistance Mediated by HuR and Cullin Proteins
Source: PLoS One. 2015 Dec 21;10(12):e0145377. doi: 10.1371/journal.pone.0145377 (PMC4686384; doi:10.1371/journal.pone.0145377)
Supplement: S2 Table — (XLSX) [file pone.0145377.s002.xlsx]

## Sheet: cullin1
			Interaction		reference
	BTRC	BTRC-CUL1	physical	CUL1	Cenciarelli C, 1999
	BTRC	BTRC-CUL1	physical	CUL1	Cui W, 2012
	BTRC	BTRC-CUL1	physical	CUL1	Dehan E, 2009
	BTRC	BTRC-CUL1	physical	CUL1	Kawakami T, 2001
	BTRC	BTRC-CUL1	physical	CUL1	Latres E, 1999
	BTRC	BTRC-CUL1	physical	CUL1	Peschiaroli A, 2010
	BTRC	BTRC-CUL1	physical	CUL1	Read MA, 2000
	BTRC	BTRC-CUL1	physical	CUL1	Schweitzer K, 2007
	BTRC	BTRC-CUL1	physical	CUL1	Sowa ME, 2009
	BTRC	BTRC-CUL1	physical	CUL1	Suzuki H, 1999
	BTRC	BTRC-CUL1	physical	CUL1	Suzuki H, 2000
	BTRC	BTRC-CUL1	physical	CUL1	Winston JT, 1999
	BTRC	BTRC-CUL1	physical	CUL1	Yoshida Y, 2007
	BTRC	CUL1-BTRC	physical	CUL1	Bennett EJ, 2010
	BTRC	CUL1-BTRC	physical	CUL1	Chua YS, 2011
	BTRC	CUL1-BTRC	physical	CUL1	Davis M, 2002
	BTRC	CUL1-BTRC	physical	CUL1	Kumar KG, 2007
	BTRC	CUL1-BTRC	physical	CUL1	Latres E, 1999
	BTRC	CUL1-BTRC	physical	CUL1	Megumi Y, 2005
	BTRC	CUL1-BTRC	physical	CUL1	Min KW, 2003
	BTRC	CUL1-BTRC	physical	CUL1	Winston JT, 1999
	FAF1	CUL1-FAF1	physical	CUL1	Zhang L, 2012
	FAF1	FAF1-CUL1	physical	CUL1	Alexandru G, 2008
	FAF1	FAF1-CUL1	physical	CUL1	Alexandru G, 2008
	FAF1	FAF1-CUL1	physical	CUL1	Zhang L, 2012
	FAF2	FAF2-CUL1	physical	CUL1	Alexandru G, 2008
	FBXW11	CUL1-FBXW11	physical	CUL1	Bennett EJ 2010
	FBXW11	FBXW11-CUL1	physical	CUL1	Cui W, 2012
	FBXW11	FBXW11-CUL1	physical	CUL1	Dehan E, 2009
	FBXW11	FBXW11-CUL1	physical	CUL1	Fuchs SY, 1999
	FBXW11	FBXW11-CUL1	physical	CUL1	Sowa ME, 2009
	FBXW11	FBXW11-CUL1	physical	CUL1	Suzuki H, 2000
	FBXW11	FBXW11-CUL1	physical	CUL1	Tan P, 1999
	FBXW2	CUL1-FBXW2	physical	CUL1	Bennett EJ, 2010
	FBXW2	FBXW2-CUL1	physical	CUL1	Cenciarelli C, 1999
	FBXW2	FBXW2-CUL1	physical	CUL1	Saiga T, 2009
	FBXW7	CUL1-FBXW7	physical	CUL1	Bennett EJ 2010
	FBXW7	FBXW7-CUL1	physical	CUL1	Busino L, 2012
	FBXW7	FBXW7-CUL1	physical	CUL1	Busino L, 2012
	FBXW7	FBXW7-CUL1	physical	CUL1	Busino L, 2012
	FBXW7	FBXW7-CUL1	physical	CUL1	Davis MA, 2013
	FBXW7	FBXW7-CUL1	physical	CUL1	JunGang Z, 2012
	FBXW7	FBXW7-CUL1	physical	CUL1	Matsumoto A, 2011
	FBXW7	FBXW7-CUL1	physical	CUL1	Strohmaier H, 2001
	FBXW7	FBXW7-CUL1	physical	CUL1	Tron AE, 2012
	FBXW7	FBXW7-CUL1	physical	CUL1	Wu G, 2001
	PABPC1	CUL1-PABPC1	physical	CUL1	Bennett EJ, 2010
	PABPC4	CUL1-PABPC4	physical	CUL1	Bennett EJ, 2010
	RPL15	CUL1-RPL15	physical	CUL1	Bennett EJ, 2010
	SYNCRIP	CUL1-SYNCRIP	physical	CUL1	Bennett EJ, 2010
Cenciarelli C, Chiaur DS, Guardavaccaro D, Parks W, Vidal M, Pagano M. Identification of a family of human F-box proteins. Curr Biol 1999; Oct 21; 9 (20): 1177-9.
Cui W, Xiao N, Xiao H, Zhou H, Yu M, Gu J et al. β-TrCP-mediated IRAK1 degradation releases TAK1-TRAF6 from the membrane to the cytosol for TAK1-dependent NF-κB activation. Mol Cell Biol 2012; 32 (19): 3990-4000; e-pub ahead of print 30 July 2012; doi: 10.1128/MCB.00722-12.
Dehan E, Bassermann F, Guardavaccaro D, Vasiliver-Shamis G, Cohen M, Lowes KN et al. betaTrCP- and Rsk1/2-mediated degradation of BimEL inhibits apoptosis. Mol Cell 2009; 33 (1): 109-16; e-pub ahead of print 16 January 2009; doi: 10.1016/j.molcel.2008.12.020.
Kawakami T, Chiba T, Suzuki T, Iwai K, Yamanaka K, Minato N et al. NEDD8 recruits E2-ubiquitin to SCF E3 ligase. EMBO J 2001; Aug 1; 20 (15): 4003-12.
Latres E, Chiaur DS, Pagano M. The human F box protein beta-Trcp associates with the Cul1/Skp1 complex and regulates the stability of beta-catenin. Oncogene 1999; Jan 28; 18 (4): 849-54.
Peschiaroli A, Skaar JR, Pagano M, Melino G. The ubiquitin-specific protease USP47 is a novel beta-TRCP interactor regulating cell survival. Oncogene 2010; 29 (9): 1384-93; e-pub ahead of print 7 December 2009; doi: 10.1038/onc.2009.430.
Read MA, Brownell JE, Gladysheva TB, Hottelet M, Parent LA, Coggins MB et al. Nedd8 modification of cul-1 activates SCF(beta(TrCP))-dependent ubiquitination of IkappaBalpha. Mol Cell Biol 2000; Apr; 20 (7): 2326-33.
Schweitzer K, Bozko PM, Dubiel W, Naumann M. CSN controls NF-kappaB by deubiquitinylation of IkappaBalpha. EMBO J 2007; 26 (6): 1532-41.
Sowa ME, Bennett EJ, Gygi SP, Harper JW. Defining the human deubiquitinating enzyme interaction landscape. Cell 2009; 138 (2): 389-403; e-pub ahead of print 16 July 2009; doi: 10.1016/j.cell.2009.04.042.
Suzuki H, Chiba T, Kobayashi M, Takeuchi M, Suzuki T, Ichiyama A et al. IkappaBalpha ubiquitination is catalyzed by an SCF-like complex containing Skp1, cullin-1, and two F-box/WD40-repeat proteins, betaTrCP1 and betaTrCP2. Biochem Biophys Res Commun 1999; Mar 5; 256 (1): 127-32.
Suzuki H, Chiba T, Suzuki T, Fujita T, Ikenoue T, Omata M et al. Homodimer of two F-box proteins betaTrCP1 or betaTrCP2 binds to IkappaBalpha for signal-dependent ubiquitination. J Biol Chem 2000; Jan 28; 275 (4): 2877-84.
Winston JT, Strack P, Beer-Romero P, Chu CY, Elledge SJ, Harper JW. The SCFbeta-TRCP-ubiquitin ligase complex associates specifically with phosphorylated destruction motifs in IkappaBalpha and beta-catenin and stimulates IkappaBalpha ubiquitination in vitro. Genes Dev 1999; Feb 1; 13 (3): 270-83.
Yoshida Y. F-box proteins that contain sugar-binding domains. Biosci Biotechnol Biochem 2007; Nov 7; 71 (11): 2623-31.
Bennett EJ, Rush J, Gygi SP, Harper JW. Dynamics of cullin-RING ubiquitin ligase network revealed by systematic quantitative proteomics. Cell 2010; 143 (6): 951-65; e-pub ahead of print 10 December 2010; doi: 10.1016/j.cell.2010.11.017.
Chua YS, Boh BK, Ponyeam W, Hagen T. Regulation of cullin RING E3 ubiquitin ligases by CAND1 in vivo. PLoS One 2011; 6 (1): e16071; e-pub ahead of print 13 January 2011; doi: 10.1371/journal.pone.0016071.
Davis M, Hatzubai A, Andersen JS, Ben-Shushan E, Fisher GZ, Yaron A et al. Pseudosubstrate regulation of the SCF(beta-TrCP) ubiquitin ligase by hnRNP-U. Genes Dev 2002; Feb 15; 16 (4): 439-51.
Kumar KG, Barriere H, Carbone CJ, Liu J, Swaminathan G, Xu P et al. Site-specific ubiquitination exposes a linear motif to promote interferon-alpha receptor endocytosis. J Cell Biol 2007; Dec 3; 179 (5): 935-50.
Latres E, Chiaur DS, Pagano M. The human F box protein beta-Trcp associates with the Cul1/Skp1 complex and regulates the stability of beta-catenin. Oncogene 1999; Jan 28; 18 (4): 849-54.
Megumi Y, Miyauchi Y, Sakurai H, Nobeyama H, Lorick K, Nakamura E et al. Multiple roles of Rbx1 in the VBC-Cul2 ubiquitin ligase complex. Genes Cells 2005; Jul; 10 (7): 679-91.
Min KW, Hwang JW, Lee JS, Park Y, Tamura TA, Yoon JB. TIP120A associates with cullins and modulates ubiquitin ligase activity. J Biol Chem 2003; May 2; 278 (18): 15905-10.
Winston JT, Strack P, Beer-Romero P, Chu CY, Elledge SJ, Harper JW. The SCFbeta-TRCP-ubiquitin ligase complex associates specifically with phosphorylated destruction motifs in IkappaBalpha and beta-catenin and stimulates IkappaBalpha ubiquitination in vitro. Genes Dev 1999; Feb 1; 13 (3): 270-83.
Zhang L, Zhou F, Li Y, Drabsch Y, Zhang J, van Dam H et al. Fas-associated factor 1 is a scaffold protein that promotes β-transducin repeat-containing protein (β-TrCP)-mediated β-catenin ubiquitination and degradation. J Biol Chem 2012; 287 (36): 30701-10; e-pub ahead of print 22 June 2012; doi: 10.1074/jbc.M112.353524.
Alexandru G, Graumann J, Smith GT, Kolawa NJ, Fang R, Deshaies RJ. UBXD7 binds multiple ubiquitin ligases and implicates p97 in HIF1alpha turnover. Cell 2008; 134 (5): 804-16; e-pub ahead of print 5 September 2008; doi: 10.1016/j.cell.2008.06.048.
Fuchs SY, Chen A, Xiong Y, Pan ZQ, Ronai Z. HOS, a human homolog of Slimb, forms an SCF complex with Skp1 and Cullin1 and targets the phosphorylation-dependent degradation of IkappaB and beta-catenin. Oncogene 1999; Mar 25; 18 (12): 2039-46.
Tan P, Fuchs SY, Chen A, Wu K, Gomez C, Ronai Z et al. Recruitment of a ROC1-CUL1 ubiquitin ligase by Skp1 and HOS to catalyze the ubiquitination of I kappa B alpha. Mol Cell 1999; Apr; 3 (4): 527-33.
Saiga T, Fukuda T, Matsumoto M, Tada H, Okano HJ, Okano H et al. Fbxo45 forms a novel ubiquitin ligase complex and is required for neuronal development. Mol Cell Biol 2009; 29 (13): 3529-43; e-pub ahead of print 27 April 2009; doi: 10.1128/MCB.00364-09.
Busino L, Millman SE, Scotto L, Kyratsous CA, Basrur V, O'Connor O et al. Fbxw7α- and GSK3-mediated degradation of p100 is a pro-survival mechanism in multiple myeloma. Nat Cell Biol 2012; 14 (4): 375-85; e-pub ahead of print 4 March 2012; doi: 10.1038/ncb2463.
Davis MA, Larimore EA, Fissel BM, Swanger J, Taatjes DJ, Clurman BE. The SCF-Fbw7 ubiquitin ligase degrades MED13 and MED13L and regulates CDK8 module association with Mediator. Genes Dev 2013; 27 (2): 151-6; e-pub ahead of print 15 January 2013; doi: 10.1101/gad.207720.112.
JunGang Z, Jun T, WanFu M, KaiMing R. FBXW7-mediated degradation of CCDC6 is impaired by ATM during DNA damage response in lung cancer cells. FEBS Lett 2012; 586 (24): 4257-63; e-pub ahead of print 26 October 2012; doi: 10.1016/j.febslet.2012.10.029.
Matsumoto A, Onoyama I, Sunabori T, Kageyama R, Okano H, Nakayama KI. Fbxw7-dependent degradation of Notch is required for control of "stemness" and neuronal-glial differentiation in neural stem cells. J Biol Chem 2011; 286 (15): 13754-64; e-pub ahead of print 24 February 2011; doi: 10.1074/jbc.M110.194936.
Strohmaier H, Spruck CH, Kaiser P, Won KA, Sangfelt O, Reed SI. Human F-box protein hCdc4 targets cyclin E for proteolysis and is mutated in a breast cancer cell line. Nature 2001; Sep 20; 413 (6853): 316-22.
Tron AE, Arai T, Duda DM, Kuwabara H, Olszewski JL, Fujiwara Y et al. The glomuvenous malformation protein Glomulin binds Rbx1 and regulates cullin RING ligase-mediated turnover of Fbw7. Mol Cell 2012; 46 (1): 67-78; e-pub ahead of print 8 March 2012; doi: 10.1016/j.molcel.2012.02.005.
Wu G, Hubbard EJ, Kitajewski JK, Greenwald I. Evidence for functional and physical association between Caenorhabditis elegans SEL-10, a Cdc4p-related protein, and SEL-12 presenilin. Proc Natl Acad Sci U S A 1998; Dec 22; 95 (26): 15787-91.

## Sheet: cullin2
			Interaction		Reference
	SYNCRIP	CUL2-SYNCRIP	physical	CUL2	Bennett EJ, 2010
	FAF1	FAF1-CUL2	physical	CUL2	Alexandru G, 2008
	FAF1	FAF1-CUL2	physical	CUL2	Alexandru G, 2008
	FAF2	FAF2-CUL2	physical	CUL2	Alexandru G, 2008
	FAF2	FAF2-CUL2	physical	CUL2	Alexandru G, 2008
	PABPC1	CUL2-PABPC1	physical	CUL2	Bennett EJ, 2010
	RPL15	CUL2-RPL15	physical	CUL2	Bennett EJ, 2010
	PABPC4	CUL2-PABPC4	physical	CUL2	Bennett EJ, 2010
Bennett EJ, Rush J, Gygi SP, Harper JW. Dynamics of cullin-RING ubiquitin ligase network revealed by systematic quantitative proteomics. Cell 2010; 143 (6): 951-65; e-pub ahead of print 10 December 2010; doi: 10.1016/j.cell.2010.11.017.
Alexandru G, Graumann J, Smith GT, Kolawa NJ, Fang R, Deshaies RJ. UBXD7 binds multiple ubiquitin ligases and implicates p97 in HIF1alpha turnover. Cell 2008; 134 (5): 804-16; e-pub ahead of print 5 September 2008; doi: 10.1016/j.cell.2008.06.048.

## Sheet: cullin3
			Interaction		Reference
	SYNCRIP	CUL3-SYNCRIP	physical	CUL3	Bennett EJ, 2010
	KAT5	CUL3-KAT5	physical	CUL3	Bhoumik A, 2008
	FAF1	FAF1-CUL3	physical	CUL3	Alexandru G, 2008
	FAF1	FAF1-CUL3	physical	CUL3	Alexandru G, 2008
	FAF2	FAF2-CUL3	physical	CUL3	Alexandru G, 2008
	PABPC1	CUL3-PABPC1	physical	CUL3	Bennett EJ, 2010
	RPL15	CUL3-RPL15	physical	CUL3	Bennett EJ, 2010
	PABPC4	CUL3-PABPC4	physical	CUL3	Bennett EJ, 2010
Bennett EJ, Rush J, Gygi SP, Harper JW. Dynamics of cullin-RING ubiquitin ligase network revealed by systematic quantitative proteomics. Cell 2010; 143 (6): 951-65; e-pub ahead of print 10 December 2010; doi: 10.1016/j.cell.2010.11.017.
Alexandru G, Graumann J, Smith GT, Kolawa NJ, Fang R, Deshaies RJ. UBXD7 binds multiple ubiquitin ligases and implicates p97 in HIF1alpha turnover. Cell 2008; 134 (5): 804-16; e-pub ahead of print 5 September 2008; doi: 10.1016/j.cell.2008.06.048.
Bhoumik A, Singha N, O'Connell MJ, Ronai ZA. Regulation of TIP60 by ATF2 modulates ATM activation. J Biol Chem 2008; 283 (25): 17605-14; e-pub ahead of print 8 April 2008; doi: 10.1074/jbc.M802030200.

## Sheet: elavl1
			Interaction		Reference
	UBE2C	ELAVL1-UBE2C	physical	ELAVL1	Abdelmohsen K, 2009
	FAF2	ELAVL1-FAF2	physical	ELAVL1	Abdelmohsen K, 2009
	PABPC1	ELAVL1-PABPC1	physical	ELAVL1	Abdelmohsen K, 2009
	INSIG1	ELAVL1-INSIG1	physical	ELAVL1	Abdelmohsen K, 2009
	PABPC4	ELAVL1-PABPC4	physical	ELAVL1	Abdelmohsen K, 2009
	BTRC	BTRC-ELAVL1	physical	ELAVL1	Chu PC, 2012
	BTRC	ELAVL1-BTRC	physical	ELAVL1	Chu PC, 2012
Abdelmohsen K, Srikantan S, Yang X, Lal A, Kim HH, Kuwano Y et al. Ubiquitin-mediated proteolysis of HuR by heat shock. EMBO J 2009; 28 (9): 1271-82; e-pub ahead of print 26 March 2009; doi: 10.1038/emboj.2009.67.
Chu PC, Chuang HC, Kulp SK, Chen CS. The mRNA-stabilizing factor HuR protein is targeted by β-TrCP protein for degradation in response to glycolysis inhibition. J Biol Chem 2012; 287 (52): 43639-50; e-pub ahead of print 31 October 2012; doi: 10.1074/jbc.M112.393678.
